# Supplementary material for: N-Terminal domain homologs of the orange carotenoid protein increase quenching of cyanobacterial phycobilisomes
Source: Plant Physiol. 2024 Oct 4;198(1):kiae531. doi: 10.1093/plphys/kiae531 (PMC12059629; doi:10.1093/plphys/kiae531)
Supplement: kiae531_Supplementary_Data [file kiae531_supplementary_data.zip]

Archive with 3 entries (3 files):
- Supplementary Figure S1S7 Updated.pdf
- HCP5  Supplementary Tables.xlsx
- pp.01066.2024-s06.pdf
