# Supplementary material for: N-Terminal domain homologs of the orange carotenoid protein increase quenching of cyanobacterial phycobilisomes
Source: Plant Physiol. 2024 Oct 4;198(1):kiae531. doi: 10.1093/plphys/kiae531 (PMC12059629; doi:10.1093/plphys/kiae531)
Supplement: kiae531_Supplementary_Data [file kiae531_supplementary_data.zip › HCP5 Supplementary Tables.xlsx]

## Sheet: Table S1
Genome_ID	Genome_Name	CCP1	CCP2	HCP	HCP1	HCP2	HCP3	HCP4	HCP5	HCP6	HCP7	HCP8	HCP9	OCP1	OCP2	OCP3	OCPx
2630968265	Acidobacteria bacterium Mor1	0	0	0	0	0	0	0	0	0	0	0	0	1	0	0	0
2914045525	aff. Roholtiella sp. LEGE 12411	0	1	0	1	1	1	0	0	1	0	0	0	0	0	1	1
2909475975	Alkalinema sp. FACHB-956	0	0	0	0	0	0	0	0	0	0	0	0	1	0	0	0
2909786872	Anabaena azotica FACHB-119	0	1	0	1	0	1	1	0	0	0	0	0	1	1	0	0
2914478909	Anabaena catenula FACHB-362	0	1	0	0	0	1	1	0	0	0	0	0	0	0	1	0
2914212810	Anabaena cylindrica FACHB-170	0	1	0	1	1	1	1	0	0	0	0	0	1	0	0	0
2919948984	Anabaena cylindrica FACHB-243	0	1	0	0	0	1	0	0	0	0	0	0	0	0	1	0
2503982047	Anabaena cylindrica PCC 7122	0	1	0	0	0	1	0	0	0	0	0	0	0	0	1	0
2802429329	Anabaena cylindrica PCC 7122 NIES-19	0	1	0	0	0	1	0	0	0	0	0	0	0	0	1	0
2909799889	Anabaena lutea FACHB-196	0	1	0	0	0	1	1	0	0	0	0	0	0	0	1	0
2909462342	Anabaena minutissima FACHB-250	0	1	0	1	0	0	0	0	1	0	0	0	1	0	0	0
2675903261	Anabaena sp. 4-3	0	1	0	1	1	1	1	0	1	0	0	0	0	0	0	0
2561511140	Anabaena sp. 90	0	0	0	0	0	0	0	0	0	0	0	0	0	0	1	0
2724679208	Anabaena sp. ATCC 33047	0	1	0	1	1	1	1	0	1	0	0	0	0	0	0	0
2909617673	Anabaena sp. FACHB-1237	0	0	0	0	0	0	0	0	0	0	0	0	1	0	0	0
2914266517	Anabaena sp. FACHB-1250	0	0	0	0	0	0	1	0	0	0	0	0	0	0	1	0
2914007762	Anabaena sp. FACHB-1391	0	0	0	0	0	0	1	0	0	0	0	0	0	0	1	0
2506485002	Anabaena sp. PCC 7108	0	1	0	0	0	1	1	0	0	0	0	0	0	0	1	0
2886558205	Anabaena sp. UHCC 0187	0	1	0	0	0	0	1	0	0	0	0	0	1	0	0	0
2886827707	Anabaena sp. UHCC 0204	0	0	0	0	0	1	1	0	0	0	0	0	0	0	1	0
2886726352	Anabaena sp. UHCC 0253	0	1	0	0	0	1	1	0	0	0	0	0	0	0	1	0
2651869734	Anabaena sp. WA102	0	0	0	0	0	0	0	0	0	0	0	0	0	0	1	0
2883409860	Anabaena sp. YBS01	0	1	0	1	0	1	1	0	0	0	0	0	1	0	0	0
2909403928	Anabaena sphaerica FACHB-251	0	1	0	1	0	1	1	0	1	0	0	0	0	0	1	0
2914484530	Anabaena subtropica FACHB-260	0	1	0	0	0	1	0	0	0	0	0	0	1	0	0	0
646564504	Anabaena variabilis ATCC 29413	0	1	0	1	0	1	1	0	0	0	0	0	1	0	0	0
2914284107	Anabaena variabilis FACHB-164	0	1	0	0	0	1	1	0	0	0	0	0	0	0	1	0
2775506824	Anabaenopsis circularis NIES-21	0	1	0	1	0	1	0	0	0	0	0	0	1	1	0	0
2630968589	Aphanizomenon flos-aquae 2012/KM1/D3	0	0	0	0	0	0	0	0	0	0	0	0	0	0	1	0
2914465946	Aphanizomenon flos-aquae FACHB-1040	0	0	0	0	0	0	0	0	0	0	0	0	0	0	1	0
2909678866	Aphanizomenon flos-aquae FACHB-1171	0	0	0	0	0	0	0	0	0	0	0	0	0	0	1	0
2920000411	Aphanizomenon flos-aquae FACHB-1249	0	0	0	0	0	0	0	0	0	0	0	0	0	0	1	0
2909674743	Aphanizomenon flos-aquae FACHB-1265	0	0	0	0	0	0	0	0	0	0	0	0	0	0	1	0
2914219081	Aphanizomenon flos-aquae FACHB-1287	0	0	0	0	0	0	0	0	0	0	0	0	0	0	1	0
2914536316	Aphanizomenon flos-aquae FACHB-1290	0	0	0	0	0	0	0	0	0	0	0	0	0	0	1	0
2909394955	Aphanizomenon flos-aquae FACHB-1416	0	0	0	0	0	0	0	0	0	0	0	0	0	0	1	0
2585427799	Aphanizomenon flos-aquae NIES-81	0	0	0	0	0	0	0	0	0	0	0	0	0	0	1	0
2914514212	Aphanizomenon sp. FACHB-1399	0	0	0	0	0	0	0	0	0	0	0	0	0	0	1	0
2909833392	Aphanizomenon sp. FACHB-1401	0	0	0	0	0	0	0	0	0	0	0	0	0	0	1	0
2887050658	Aphanizomenon sp. UHCC 0183	0	0	0	0	0	0	0	0	0	0	0	0	0	0	1	0
2627853929	Aphanocapsa montana BDHKU210001	1	0	0	0	1	0	0	1	1	1	0	0	0	0	0	0
2786546929	Aphanothece cf. minutissima CCALA 015	0	0	0	0	0	0	0	0	0	0	0	0	1	0	0	0
2786546931	Aphanothece hegewaldii CCALA 016	1	0	0	0	1	0	0	0	0	0	1	0	1	0	0	0
2882194956	Aphanothece sacrum FPU1	0	0	0	0	0	0	0	0	0	0	0	0	1	0	0	0
2882199549	Aphanothece sacrum FPU3	0	0	0	0	0	0	0	0	0	0	0	0	1	0	0	0
2507262036	Arthrospira platensis C1	0	0	0	0	0	0	0	0	0	0	0	0	1	0	0	0
2910111508	Arthrospira platensis FACHB-439	0	0	0	0	0	0	0	0	0	0	0	0	1	0	0	0
2914274526	Arthrospira platensis FACHB-835	0	0	0	0	0	0	0	0	0	0	0	0	1	0	0	0
2909621827	Arthrospira platensis FACHB-971	0	0	0	0	0	0	0	0	0	0	0	0	1	0	0	0
650377906	Arthrospira platensis NIES-39	0	0	0	0	0	0	0	0	0	0	0	0	1	0	0	0
2886438073	Arthrospira platensis NIES-46	0	0	0	0	0	0	0	0	0	0	0	0	1	0	0	0
645951858	Arthrospira platensis Paraca	0	0	0	0	0	0	0	0	0	0	0	0	1	0	0	0
2687453185	Arthrospira platensis YZ	0	0	0	0	0	0	0	0	0	0	0	0	1	0	0	0
2645728008	Arthrospira sp. TJSD091	0	0	0	0	0	0	0	0	0	0	0	0	1	0	0	0
2788500392	Arthrospira sp. TJSD092	0	0	0	0	0	0	0	0	0	0	0	0	1	0	0	0
2775506816	Aulosira laxa NIES-50	0	1	0	1	1	1	0	0	0	0	0	0	1	1	0	0
2909570773	Aulosira sp. FACHB-113	0	1	0	1	1	1	0	0	0	0	0	0	1	1	0	0
2909922381	Aulosira sp. FACHB-615	0	1	0	1	0	1	1	0	0	0	0	0	1	1	0	0
2540341124	Bacillus subtilis BEST7613	0	0	0	0	0	0	0	0	0	0	0	0	1	0	0	0
2887007579	Brasilonema bromeliae SPC951	0	1	0	0	1	1	0	0	0	0	0	0	0	1	1	0
2886760897	Brasilonema octagenarum UFV-OR1	0	1	0	1	1	0	0	0	0	1	0	0	1	0	0	0
2886672058	Brasilonema sp. UFV-L1	0	1	0	1	1	1	0	0	0	1	0	0	0	0	1	0
2909936442	Calothrix anomala FACHB-343	0	0	0	1	1	1	1	0	0	0	0	0	0	0	0	0
2775506883	Calothrix brevissima NIES-22	0	1	0	1	0	1	0	0	0	1	0	0	1	1	0	0
2509887024	Calothrix desertica PCC 7102	0	1	0	1	1	1	0	0	1	0	0	0	2	0	0	0
2791355003	Calothrix elsteri CCALA 953	0	0	0	0	0	0	0	0	0	0	0	0	1	0	0	0
2920031645	Calothrix membranacea FACHB-236	0	1	0	1	1	1	0	0	0	0	0	0	1	1	0	0
2775506882	Calothrix parasitica NIES-267	1	0	0	1	0	0	1	0	0	0	0	0	0	0	1	1
2909559933	Calothrix parietina FACHB-288	0	0	0	1	1	1	1	0	0	0	0	0	0	0	0	0
2503982036	Calothrix parietina PCC 6303	1	0	0	1	0	0	0	0	0	0	0	0	2	0	0	0
2654587977	Calothrix sp. 336/3	0	1	0	0	0	1	1	0	0	0	0	0	2	0	0	0
2909435987	Calothrix sp. FACHB-1219	0	0	0	1	1	1	1	0	0	1	0	0	1	0	0	0
2909652866	Calothrix sp. FACHB-156	0	1	0	1	1	1	1	0	0	0	0	0	1	1	0	0
2909739949	Calothrix sp. FACHB-168	0	0	0	1	1	1	1	0	0	1	0	0	1	0	0	0
2775506880	Calothrix sp. NIES-2098	0	1	0	1	1	1	0	0	0	1	0	0	1	0	0	0
2775506876	Calothrix sp. NIES-2100	0	1	0	1	1	1	0	0	0	1	0	0	1	1	0	0
2775506881	Calothrix sp. NIES-3974	0	0	0	0	0	0	0	0	0	0	0	0	1	0	0	0
2775506877	Calothrix sp. NIES-4071	0	1	0	1	1	1	0	0	1	0	0	0	1	0	0	0
2775506878	Calothrix sp. NIES-4101	0	1	0	2	0	0	0	0	0	0	0	0	2	2	0	0
2775506879	Calothrix sp. NIES-4105	0	1	0	1	1	1	0	0	1	0	0	0	1	0	0	0
2507262048	Calothrix sp. PCC 7103	0	1	0	1	1	1	0	0	1	0	0	0	1	0	0	0
2505679032	Calothrix sp. PCC 7507	0	1	0	1	0	1	0	0	0	0	0	0	0	0	0	1
2914349130	cf. Phormidesmis sp. LEGE 11477	1	0	1	0	0	0	0	1	0	0	0	0	3	0	0	0
2510436000	Chamaesiphon minutus PCC 6605	0	0	0	1	1	0	0	0	0	0	0	0	0	0	0	1
2788500265	Chamaesiphon polymorphus CCALA 037	1	0	0	1	1	0	0	0	0	0	0	0	0	0	0	1
2830716703	Chamaesiphon sp. White_creek_16	0	0	0	0	0	0	0	0	0	0	0	0	1	0	0	0
2788500227	Chlorogloea sp. CCALA 695	1	0	0	1	1	1	0	0	1	0	0	0	0	0	1	0
2509601037	Chlorogloeopsis fritschii PCC 6912	0	1	0	1	1	1	1	0	0	0	0	0	1	0	0	0
2548877023	Chlorogloeopsis fritschii PCC 9212	0	1	0	1	1	1	1	0	0	0	0	0	1	0	0	0
2775506821	Chondrocystis sp. NIES-4102	1	0	0	0	0	0	0	0	0	1	0	0	1	0	0	0
2651869645	Chroococcales cyanobacterium CENA595	1	0	0	1	1	1	0	0	1	0	0	0	0	0	1	0
2882382925	Chroococcales cyanobacterium IPPAS B-1203	0	1	0	1	1	1	1	0	1	0	0	0	0	0	1	0
2802429427	Chroococcidiopsis cubana CCALA 043	1	0	0	1	1	1	2	0	1	0	0	0	0	0	1	0
2887013700	Chroococcidiopsis cubana SAG 39.79	1	0	0	1	1	1	1	0	1	0	0	0	0	0	1	0
2914549056	Chroococcidiopsis sp. FACHB-1243	1	0	0	1	1	1	0	0	1	0	0	0	0	0	1	0
2505679029	Chroococcidiopsis sp. PCC 6712	1	0	0	0	0	0	0	0	0	1	0	0	1	0	0	1
2831353354	Chroococcidiopsis sp. TS-821	0	1	0	1	1	1	1	0	1	0	0	0	0	0	0	0
2503538021	Chroococcidiopsis thermalis PCC 7203	1	0	0	1	1	1	1	0	1	0	0	0	0	0	1	0
2713896943	Chrysosporum ovalisporum UAM-MAO	0	1	0	0	0	0	2	0	1	0	0	0	0	0	0	0
2909895751	Coleofasciculus sp. FACHB-1120	1	0	0	0	1	1	0	0	0	0	1	0	0	0	0	1
2909665986	Coleofasciculus sp. FACHB-125	1	0	0	0	1	1	0	0	0	0	1	0	0	0	0	1
2917565766	Coleofasciculus sp. FACHB-129	1	0	0	0	1	1	0	0	0	0	1	0	0	0	0	1
2913990810	Coleofasciculus sp. FACHB-501	1	0	0	0	1	1	0	0	0	0	1	0	0	0	0	1
2913996606	Coleofasciculus sp. FACHB-542	1	0	0	0	1	1	0	0	0	0	1	0	0	0	0	1
2914001977	Coleofasciculus sp. FACHB-64	1	0	0	0	1	1	0	0	0	0	1	0	0	0	0	1
2910092932	Coleofasciculus sp. FACHB-712	1	0	0	0	1	1	0	0	0	0	1	0	0	0	0	0
2913975864	Coleofasciculus sp. FACHB-SPT9	1	0	0	0	1	1	0	0	0	0	1	0	0	0	0	1
2909612023	Coleofasciculus sp. FACHB-T130	1	0	0	0	1	1	0	0	0	0	1	0	0	0	0	1
2913947054	Coleofasciculus sp. LEGE 07081	1	0	0	0	0	1	0	1	0	0	0	0	1	0	0	0
2582580531	Composite genome from Lake Mendota Epilimnion pan-assembly MEint.metabat.14445	0	0	0	0	0	0	0	0	1	0	0	0	1	0	0	0
2582580537	Composite genome from Lake Mendota Epilimnion pan-assembly MEint.metabat.1627	0	0	0	0	0	0	0	0	0	0	0	0	1	0	0	0
2582580551	Composite genome from Lake Mendota Epilimnion pan-assembly MEint.metabat.2353	0	0	0	0	0	0	0	0	0	0	0	0	1	0	0	0
2582580552	Composite genome from Lake Mendota Epilimnion pan-assembly MEint.metabat.2384	0	0	0	0	0	0	0	0	0	0	0	0	1	1	0	0
2582580576	Composite genome from Lake Mendota Epilimnion pan-assembly MEint.metabat.4498	0	0	0	0	0	0	0	0	0	0	0	0	1	0	0	0
2582580577	Composite genome from Lake Mendota Epilimnion pan-assembly MEint.metabat.4500	0	0	0	0	0	0	0	0	0	0	0	0	1	0	0	0
2582580584	Composite genome from Lake Mendota Epilimnion pan-assembly MEint.metabat.548	0	0	0	0	0	0	0	0	0	0	0	0	0	0	1	0
2504643013	Crinalium epipsammum PCC 9333	1	0	0	0	1	1	0	0	0	0	1	0	0	1	0	0
640612201	Crocosphaera chwakensis CCY 0110	1	0	0	0	0	0	0	0	0	0	1	0	1	0	0	0
2507262054	Crocosphaera subtropica BH63E	0	0	0	0	0	0	0	1	0	0	1	0	1	0	0	0
641522622	Crocosphaera subtropica BH68	0	0	0	0	0	0	0	1	0	0	1	0	1	0	0	0
2503283005	Crocosphaera watsonii WH 0003	1	0	0	0	0	0	0	2	0	0	0	0	0	0	0	0
2636415574	Crocosphaera watsonii WH 0005	1	0	0	0	0	0	0	2	0	0	0	0	0	0	0	0
2503283007	Crocosphaera watsonii WH 0401	1	0	0	0	0	0	0	1	0	0	0	0	0	0	0	0
638341074	Crocosphaera watsonii WH 8501	1	0	0	0	0	0	0	1	0	0	0	0	0	0	0	0
2623620440	Crocosphaera watsonii WH 8502	1	0	0	0	0	0	0	1	0	0	0	0	0	0	0	0
2788499917	Cuspidothrix issatschenkoi CHARLIE-1	0	1	0	0	0	0	1	0	0	0	0	0	1	0	0	0
2806310582	Cyanobacteria bacterium SB-MAG 10	1	0	0	0	1	0	0	0	1	0	1	0	1	0	0	0
2806310597	Cyanobacteria bacterium SB-MAG 34	1	0	0	0	1	1	0	0	0	1	0	0	0	0	0	0
2886863790	Cyanobacterium aponinum 0216	0	0	0	0	0	0	0	0	0	0	0	0	2	0	0	0
2886988089	Cyanobacterium aponinum IPPAS B-1201	0	0	0	0	0	0	0	0	0	0	0	0	3	0	0	0
2503707009	Cyanobacterium aponinum PCC 10605	0	0	0	0	0	0	0	0	0	0	0	0	2	0	0	0
2512564012	cyanobacterium PCC 7702	0	1	0	1	0	0	1	0	0	0	0	0	0	0	0	0
2788500264	Cyanobacterium sp. HL-69	0	0	0	0	0	0	0	0	0	0	0	0	1	0	0	0
2886665329	Cyanobacterium sp. IPPAS B-1200	0	0	0	0	0	0	0	0	0	0	0	0	2	0	0	0
2503283023	Cyanobacterium stanieri PCC 7202	0	0	0	0	0	0	0	0	0	0	0	0	1	0	0	0
2508501011	Cyanobium gracile PCC 6307	0	0	0	0	0	0	0	0	0	0	0	0	1	0	0	0
2617271122	Cyanobium sp. CACIAM 14	0	0	0	0	0	0	0	0	0	0	0	0	1	0	0	0
2909672126	Cyanobium sp. FACHB-13342	0	0	0	0	0	0	0	0	0	0	0	0	1	0	0	0
2913904377	Cyanobium sp. LEGE 06113	0	0	0	0	0	0	0	0	0	0	0	0	1	0	0	0
2917620763	Cyanobium sp. LEGE 06143	0	0	0	0	0	0	0	0	0	0	0	0	1	0	0	0
2757320922	Cyanobium sp. NIES-981	0	0	0	0	0	0	0	0	0	0	0	0	1	0	0	0
2909990253	Cyanobium sp. NS01	0	0	0	0	0	0	0	0	0	0	0	0	1	0	0	0
647533126	Cyanobium sp. PCC 7001	0	0	0	0	0	0	0	0	0	0	0	0	1	0	0	0
2881408112	Cyanobium usitatum Tous	0	0	0	0	0	0	0	0	0	0	0	0	1	0	0	0
2788500226	Cyanosarcina cf. burmensis CCALA 770	1	0	0	1	1	1	1	0	1	0	0	0	0	0	1	0
2886592724	Cyanothece sp. BG0011	1	0	0	0	0	0	0	0	0	0	1	0	1	0	0	0
643348534	Cyanothece sp. PCC 7425	1	0	0	1	1	0	0	1	0	0	0	0	0	0	0	0
2831626777	Cylindrospermopsis raciborskii CENA302	0	0	0	0	0	0	0	0	0	0	0	0	1	0	0	0
2886668731	Cylindrospermopsis raciborskii CENA303	0	0	0	0	0	0	0	0	0	0	0	0	1	0	0	0
2886681806	Cylindrospermopsis raciborskii Cr2010	0	0	0	0	0	0	0	0	0	0	0	0	1	0	0	0
647000233	Cylindrospermopsis raciborskii CS-505	0	0	0	0	0	0	0	0	0	0	0	0	1	0	0	0
2887301851	Cylindrospermopsis raciborskii CYLP	0	0	0	0	0	0	0	0	0	0	0	0	1	0	0	0
2887037961	Cylindrospermopsis raciborskii CYRF	0	0	0	0	0	0	0	0	0	0	0	0	1	0	0	0
2728369583	Cylindrospermopsis raciborskii ITEP-A1	0	0	0	0	0	0	0	0	0	0	0	0	1	0	0	0
2886554495	Cylindrospermopsis raciborskii LB2897	0	0	0	0	0	0	0	0	0	0	0	0	1	0	0	0
2886832961	Cylindrospermopsis raciborskii MVCC14	0	0	0	0	0	0	0	0	0	0	0	0	1	0	0	0
2886518464	Cylindrospermopsis raciborskii MVCC19	0	0	0	0	0	0	0	0	0	0	0	0	1	0	0	0
2831630099	Cylindrospermopsis raciborskii S07	0	0	0	0	0	0	0	0	0	0	0	0	1	0	0	0
2831783282	Cylindrospermopsis raciborskii S14	0	0	0	0	0	0	0	0	0	0	0	0	1	0	0	0
2909794272	Cylindrospermum sp. FACHB-282	0	1	0	0	0	1	0	0	0	0	0	0	0	0	1	0
2837197950	Cylindrospermum sp. NIES-4074	0	1	0	1	0	1	0	0	0	0	0	0	0	0	1	0
2509601025	Cylindrospermum stagnale PCC 7417	0	1	0	0	0	1	0	0	2	0	0	0	0	0	1	0
2509276056	Dactylococcopsis salina PCC 8305	0	0	0	0	0	0	0	0	0	0	0	0	1	0	0	0
2909863786	Desertifilum sp. FACHB-1129	1	0	0	0	0	1	0	0	0	1	0	0	1	0	0	0
2914193409	Desertifilum sp. FACHB-866	1	0	0	0	0	1	0	0	0	1	0	0	1	0	0	0
2919917403	Desertifilum sp. FACHB-868	1	0	0	0	0	1	0	0	0	1	0	0	1	0	0	0
2751185667	Desertifilum sp. IPPAS B-1220	1	0	0	0	0	1	0	0	0	1	0	0	1	0	0	0
2913912277	Desmonostoc muscorum LEGE 12446	0	1	0	1	0	1	0	0	0	0	0	0	0	1	0	1
2513237000	Dolichospermum circinale ACBU02	0	1	0	0	0	0	1	0	0	0	0	0	0	0	1	0
2516653039	Dolichospermum circinale AWQC131C	0	1	0	0	0	0	1	0	0	0	0	0	0	0	1	0
2516653040	Dolichospermum circinale AWQC310F	0	1	0	0	0	0	1	0	0	0	0	0	0	0	1	0
2883453639	Dolichospermum flos-aquae CCAP 1403/13F	0	0	0	0	0	0	0	0	0	0	0	0	0	0	1	0
2887252754	Dolichospermum flos-aquae UHCC 0037	0	0	0	0	0	0	0	0	0	0	0	0	0	0	1	0
2887324380	Dolichospermum planctonicum NIES-80	0	1	0	0	0	0	1	0	0	0	0	0	0	0	1	0
2887164552	Dolichospermum planctonicum UHCC 0167	0	1	0	0	0	0	1	0	0	0	0	0	0	0	1	0
2909555658	Dolichospermum sp. FACHB-1091	0	1	0	0	0	0	1	0	0	0	0	0	0	0	1	0
2914145210	Dolichospermum sp. LEGE 00240	0	0	0	0	0	0	0	0	0	0	0	0	0	0	1	0
2913890760	Dolichospermum sp. LEGE 00246	0	0	0	0	0	0	0	0	0	0	0	0	0	0	1	0
2887107048	Dolichospermum sp. UHCC 0259	0	0	0	0	0	0	0	0	0	0	0	0	0	0	1	0
2887235796	Dolichospermum sp. UHCC 0260	0	0	0	0	0	0	0	0	0	0	0	0	0	0	1	0
2887230785	Dolichospermum sp. UHCC 0299	0	0	0	0	0	0	0	0	0	0	0	0	0	0	1	0
2883470319	Dolichospermum sp. UHCC 0315A	0	0	0	0	0	0	0	0	0	0	0	0	0	0	1	0
2886923508	Dolichospermum sp. UHCC 0352	0	0	0	0	0	0	0	0	0	0	0	0	0	0	1	0
2886648225	Dolichospermum sp. UHCC 0406	0	0	0	0	0	0	0	0	0	0	0	0	0	0	1	0
2786546530	Elainella saxicola E1	1	0	0	1	0	1	0	0	0	0	0	0	1	0	0	0
2883175187	Euhalothece natronophila Z-M001	1	0	0	0	0	0	0	1	0	0	0	0	1	0	0	0
2786546930	Euhalothece sp. PCC 7418	0	0	0	0	0	0	0	0	0	0	0	0	1	0	0	0
2795385392	Euhalothece sp. SG1_44_8	1	0	0	0	0	0	0	1	0	0	0	0	0	0	0	0
2517572024	Filamentous cyanobacterium ESFC-1	1	0	0	0	0	0	0	1	0	1	0	0	1	0	0	0
2806311008	Fischerella muscicola CCMEE 5323	0	1	0	1	1	1	2	0	0	0	0	0	0	1	0	0
2548876996	Fischerella muscicola PCC 7414	0	1	0	1	1	1	2	0	0	0	0	0	0	1	0	0
2548876995	Fischerella muscicola SAG 1427-1	0	1	0	1	1	0	1	0	0	0	0	0	1	0	0	0
2909452141	Fischerella sp. FACHB-380	0	1	0	1	1	1	2	0	0	0	0	0	0	1	0	0
2687453106	Fischerella sp. NIES-3754	0	1	0	1	0	0	1	0	0	0	0	0	0	1	0	0
2775506903	Fischerella sp. NIES-4106	0	1	0	1	0	0	0	0	0	0	0	0	1	1	0	0
2516653082	Fischerella sp. PCC 9339	0	1	0	1	0	0	1	0	0	0	0	0	1	1	0	0
2512875027	Fischerella sp. PCC 9431	0	1	0	1	0	0	1	0	0	0	0	0	1	0	0	0
2516143000	Fischerella sp. PCC 9605	0	1	0	1	1	1	2	0	0	0	0	0	1	1	0	0
2913217270	Fischerella thermalis 111/344/542	0	1	0	0	1	0	1	0	0	0	0	0	0	1	0	0
2802429571	Fischerella thermalis BR2B	0	1	0	0	0	0	1	0	0	0	0	0	0	1	0	0
2802429613	Fischerella thermalis CCMEE 5194	0	1	0	0	1	0	1	0	0	0	0	0	0	1	0	0
2802429611	Fischerella thermalis CCMEE 5196	0	1	0	0	0	0	1	0	0	0	0	0	0	1	0	0
2802429574	Fischerella thermalis CCMEE 5198	0	1	0	0	0	0	1	0	0	0	0	0	0	1	0	0
2802429601	Fischerella thermalis CCMEE 5201	0	1	0	1	0	1	2	0	0	0	0	0	0	1	0	0
2802429602	Fischerella thermalis CCMEE 5205	0	1	0	1	1	0	1	0	0	0	0	0	0	1	0	0
2802429592	Fischerella thermalis CCMEE 5208	0	1	0	0	0	0	1	0	0	0	0	0	0	1	0	0
2802429570	Fischerella thermalis CCMEE 5268	0	1	0	1	0	0	1	0	0	0	0	0	0	0	0	0
2802429572	Fischerella thermalis CCMEE 5273	0	1	0	1	1	0	1	0	0	0	0	0	0	1	0	0
2802429573	Fischerella thermalis CCMEE 5282	0	1	0	0	0	0	1	0	0	0	0	0	0	1	0	0
2802429576	Fischerella thermalis CCMEE 5318	0	1	0	1	1	0	1	0	0	0	0	0	0	0	0	0
2802429575	Fischerella thermalis CCMEE 5319	0	0	0	0	1	0	1	0	0	0	0	0	0	0	0	0
2802429612	Fischerella thermalis CCMEE 5328	0	0	0	0	1	0	1	0	0	0	0	0	0	1	0	0
2802429593	Fischerella thermalis CCMEE 5330	0	1	0	1	1	0	1	0	0	0	0	0	0	1	0	0
2505679024	Fischerella thermalis JSC-11	0	1	0	0	0	0	1	0	0	0	0	0	0	1	0	0
2548876998	Fischerella thermalis PCC 7521	0	1	0	0	1	0	1	0	0	0	0	0	0	1	0	0
2802429582	Fischerella thermalis WC1110	0	1	0	0	0	0	1	0	0	0	0	0	0	2	0	0
2802429583	Fischerella thermalis WC114	0	1	0	0	1	0	1	0	0	0	0	0	0	2	0	0
2802429584	Fischerella thermalis WC119	0	1	0	0	1	0	1	0	0	0	0	0	0	2	0	0
2802429628	Fischerella thermalis WC213	0	1	0	0	1	0	1	0	0	0	0	0	0	0	0	0
2806310400	Fischerella thermalis WC245	0	1	0	0	1	0	1	0	0	0	0	0	0	2	0	0
2802429641	Fischerella thermalis WC246	0	1	0	0	1	0	1	0	0	0	0	0	0	1	0	0
2802429595	Fischerella thermalis WC249	0	1	0	0	1	0	1	0	0	0	0	0	0	2	0	0
2802429581	Fischerella thermalis WC341	0	1	0	0	1	0	1	0	0	0	0	0	0	1	0	0
2802429594	Fischerella thermalis WC441	0	1	0	0	0	0	1	0	0	0	0	0	0	2	0	0
2802429598	Fischerella thermalis WC527	0	1	0	0	0	0	1	0	0	0	0	0	0	2	0	0
2802429597	Fischerella thermalis WC538	0	1	0	0	0	0	1	0	0	0	0	0	0	2	0	0
2802429596	Fischerella thermalis WC542	0	1	0	0	1	0	1	0	0	0	0	0	0	1	0	0
2802429588	Fischerella thermalis WC558	0	1	0	0	1	0	1	0	0	0	0	0	0	0	0	0
2802429589	Fischerella thermalis WC559	0	1	0	0	1	0	1	0	0	0	0	0	0	1	0	0
2509601027	Fortiea contorta PCC 7126	0	1	0	1	0	1	0	0	0	0	0	0	0	0	0	1
2914319842	Fortiea sp. LEGE XX443	0	0	0	1	1	0	0	0	0	0	0	0	1	0	0	0
2887311238	Geitlerinema sp. FC II	1	0	0	0	0	0	1	0	0	0	1	0	1	0	0	0
2886733105	Geitlerinema sp. P-1104	0	0	0	0	0	0	0	1	0	0	0	0	1	0	0	0
2503538020	Geitlerinema sp. PCC 7407	1	0	0	0	0	1	0	0	0	0	0	0	0	0	0	0
2660238729	Geitlerinema sp. PCC 9228 re-assembly	1	0	0	0	0	0	0	2	0	0	0	0	1	0	0	0
2509601046	Geminocystis herdmanii PCC 6308	0	0	0	0	0	0	0	0	0	0	0	0	1	0	0	0
2675903523	Geminocystis sp. NIES-3708	0	0	0	0	0	0	0	0	0	0	0	0	1	0	0	0
2671180423	Geminocystis sp. NIES-3709	0	0	0	0	0	0	0	0	0	0	0	0	1	0	0	0
2558309063	Gloeobacter kilaueensis JS1	1	0	0	0	0	0	0	0	0	0	0	2	0	0	0	1
637000121	Gloeobacter violaceus PCC 7421	1	0	0	0	0	0	0	0	0	0	0	2	0	0	0	2
2508501033	Gloeocapsa sp. PCC 73106	1	0	0	1	0	0	0	0	0	0	0	0	1	0	0	0
2503754017	Gloeocapsa sp. PCC 7428	0	1	0	1	1	1	1	0	1	0	0	0	0	1	0	0
2914404550	Gloeocapsopsis crepidinum LEGE 06123	0	1	0	1	1	1	1	0	1	0	0	0	0	1	1	0
2886601917	Gloeocapsopsis sp. AAB1	0	1	0	1	1	1	1	0	1	0	0	0	0	0	1	0
643348533	Gloeothece citriformis PCC 7424	1	0	0	0	1	0	0	0	0	0	1	0	1	1	0	0
648028021	Gloeothece verrucosa PCC 7822	1	0	0	0	1	1	0	1	0	0	1	0	1	0	0	0
2881457148	Halomicronema excentricum Lakshadweep	1	0	0	0	1	0	0	1	1	1	0	0	0	0	0	0
2757320732	Halomicronema hongdechloris C2206	1	0	1	0	0	0	0	1	0	0	0	0	0	0	0	0
2503538028	Halothece sp. PCC 7418	1	0	0	0	0	0	0	1	0	0	0	0	1	0	0	0
2795385388	Halothece sp. SG1_48_229	0	0	0	0	0	0	0	0	0	0	1	0	0	0	0	1
2767802765	Hapalosiphon sp. MRB220 - Xanthomonadaceae spp. co-culture	0	1	0	1	0	0	1	0	0	0	0	0	1	0	0	0
2529292566	Hapalosiphon welwitschii UH strain IC-52-3	0	1	0	1	0	0	1	0	0	0	0	0	1	0	0	0
2627853647	Hassallia byssoidea VB512170	0	1	0	1	1	1	0	0	2	0	0	0	0	0	1	0
2914081374	Iningainema sp. BLCCT55	0	1	0	1	1	1	1	0	1	0	0	0	0	0	1	0
2508501075	Kamptonema formosum PCC 6407	1	0	0	0	0	1	0	0	0	0	1	0	0	0	0	1
648276706	Kamptonema sp. PCC 6506	1	0	0	0	0	1	0	0	0	0	1	0	0	0	0	1
2773857877	Leptolyngbya boryana dg5	1	0	0	1	0	1	0	0	1	0	0	0	1	0	0	0
2773857838	Leptolyngbya boryana IAM M-101	1	0	0	1	0	1	0	0	1	0	0	0	1	0	0	0
2811995071	Leptolyngbya boryana NIES-2135	1	0	0	1	0	1	0	0	1	0	0	0	1	0	0	0
2509601031	Leptolyngbya boryana PCC 6306	1	0	0	1	0	1	0	0	1	0	0	0	1	0	0	0
2914339368	Leptolyngbya cf. ectocarpi LEGE 11479	0	0	0	0	0	0	0	0	0	0	0	0	1	0	0	0
2721755988	Leptolyngbya sp. 14	0	0	0	0	0	0	0	0	0	0	0	0	1	0	0	0
2509601021	Leptolyngbya sp. 2LT21S03	1	0	0	1	0	1	1	0	0	0	0	0	0	0	0	0
2883213363	Leptolyngbya sp. BC1307	1	0	0	0	1	0	0	1	0	0	0	0	1	0	0	0
2909884012	Leptolyngbya sp. FACHB-16	1	0	0	1	1	0	0	0	0	0	0	0	0	0	0	0
2919991004	Leptolyngbya sp. FACHB-161	1	0	0	1	0	1	0	0	1	0	0	0	1	0	0	0
2909505156	Leptolyngbya sp. FACHB-1624	1	0	0	1	0	1	0	0	1	0	0	0	1	1	0	0
2914460412	Leptolyngbya sp. FACHB-17	1	0	0	1	1	1	0	0	1	0	0	0	1	0	0	0
2919936540	Leptolyngbya sp. FACHB-238	1	0	0	1	0	1	0	0	1	0	0	0	1	0	0	0
2909517787	Leptolyngbya sp. FACHB-239	1	0	0	1	0	1	0	0	1	0	0	0	1	0	0	0
2917626490	Leptolyngbya sp. FACHB-261	1	0	2	1	0	1	0	0	0	0	0	0	1	0	0	0
2919984651	Leptolyngbya sp. FACHB-321	1	0	1	1	0	1	0	0	0	0	0	0	1	0	0	0
2909837552	Leptolyngbya sp. FACHB-36	1	0	0	1	1	0	0	0	0	0	0	0	0	0	0	1
2909524766	Leptolyngbya sp. FACHB-402	1	0	0	1	0	1	0	0	1	0	0	0	1	0	0	0
2917587430	Leptolyngbya sp. FACHB-541	1	0	1	1	0	1	0	0	0	0	0	0	1	0	0	1
2914454751	Leptolyngbya sp. FACHB-60	1	0	0	0	1	1	0	0	1	0	1	0	1	0	0	0
2917594760	Leptolyngbya sp. FACHB-671	1	0	1	1	0	1	0	0	0	0	0	0	1	0	0	1
2909823187	Leptolyngbya sp. FACHB-711	1	0	0	1	1	1	1	0	0	0	0	0	0	1	0	0
2913981770	Leptolyngbya sp. FACHB-8	1	0	0	1	1	0	0	0	0	0	0	0	0	0	0	0
2576861623	Leptolyngbya sp. Heron Island J	1	0	0	0	0	0	0	5	0	0	0	0	0	0	0	0
2022827000	Leptolyngbya sp. JSC-1	1	0	0	1	1	1	0	0	0	0	0	0	1	1	0	0
2617271295	Leptolyngbya sp. KIOST-1	1	0	0	0	1	1	0	1	1	0	1	0	0	0	0	0
2690315883	Leptolyngbya sp. NIES-2104	1	0	0	1	1	1	0	0	1	0	0	0	1	0	0	0
2687453458	Leptolyngbya sp. NIES-3755	1	0	0	1	1	1	0	0	1	0	0	0	1	0	0	0
2681813363	Leptolyngbya sp. O-77	0	0	0	0	0	0	0	0	0	0	0	0	1	0	0	0
2517572073	Leptolyngbya sp. PCC 6406	0	0	1	0	0	0	0	0	0	0	0	0	1	0	0	0
2509601039	Leptolyngbya sp. PCC 7375	1	0	0	0	0	0	0	2	0	0	0	0	1	1	0	0
2503754048	Leptolyngbya sp. PCC 7376	0	0	0	0	0	0	0	0	0	0	0	0	1	0	0	0
2744054667	Leptolyngbya valderiana BDU 20041	0	0	0	0	0	0	0	0	0	0	1	0	0	0	0	0
2883428434	Limnospira fusiformis SAG 85.79	0	0	0	0	0	0	0	0	0	0	0	0	1	0	0	0
648276619	Limnospira indica PCC 8005	0	0	0	0	0	0	0	0	0	0	0	0	1	0	0	0
2914040186	Lusitaniella coriacea LEGE 07157	0	0	0	0	0	0	0	0	0	0	0	0	1	0	0	0
2576861326	Lyngbya aestuarii BL J	1	0	0	0	0	0	0	1	0	1	0	0	1	0	0	0
2636415444	Lyngbya confervoides BDU141951	1	0	0	0	1	0	0	1	1	1	0	0	0	0	0	0
639857035	Lyngbya sp. PCC 8106	1	0	0	0	0	0	0	1	0	1	0	0	1	0	0	0
2517093042	Mastigocladopsis repens PCC 10914	0	1	0	1	1	1	1	0	1	0	0	0	0	0	1	0
2724678989	Mastigocoleus testarum BC008	1	0	0	0	0	0	1	0	0	0	0	0	1	0	0	0
2802429465	Merismopedia glauca CCAP 1448/3	0	0	0	1	0	0	0	0	0	0	0	0	1	1	0	0
2775506820	Microchaete diplosiphon NIES-3275	0	1	0	1	1	1	0	0	0	0	0	0	1	1	0	0
2909848527	Microcoleus asticus IPMA8	1	0	0	0	0	1	0	0	0	0	1	0	0	0	0	1
2909901336	Microcoleus sp. FACHB-1	1	0	0	0	0	1	0	0	0	0	1	0	0	1	0	0
2914207075	Microcoleus sp. FACHB-1515	1	0	0	1	1	1	0	0	1	0	0	0	0	0	0	0
2914448719	Microcoleus sp. FACHB-45	1	0	0	0	0	1	0	0	0	0	1	0	0	0	0	1
2909751754	Microcoleus sp. FACHB-53	1	0	0	0	0	1	0	0	0	0	1	0	0	1	0	0
2914012002	Microcoleus sp. FACHB-61	1	0	0	0	0	1	0	0	0	0	1	0	0	0	0	1
2919943560	Microcoleus sp. FACHB-672	1	0	0	0	0	1	0	0	0	0	1	0	0	0	0	0
2909683005	Microcoleus sp. FACHB-68	1	0	0	0	0	1	0	0	0	0	1	0	0	0	0	0
2909389138	Microcoleus sp. FACHB-831	1	0	0	0	1	1	0	0	0	0	1	0	0	0	0	1
2914530306	Microcoleus sp. FACHB-84	1	0	0	0	0	1	0	0	0	0	1	0	0	0	0	1
2909511626	Microcoleus sp. FACHB-DQ6	1	0	0	0	0	1	0	0	0	0	1	0	0	0	0	1
2870888317	Microcoleus sp. IPPAS B-353	0	0	0	0	0	0	0	1	0	0	0	0	1	0	0	0
2914058381	Microcoleus sp. LEGE 07076	1	0	0	0	0	1	0	0	0	0	1	0	0	0	0	1
2509276031	Microcoleus sp. PCC 7113	1	0	0	0	0	1	0	0	0	0	1	0	0	0	0	1
2506210028	Microcoleus vaginatus FGP-2	1	0	0	0	0	1	0	0	0	0	1	0	0	0	0	1
2721756094	Microcoleus vaginatus HSN003	1	0	0	0	0	1	0	0	0	0	1	0	0	0	0	1
2505119011	Microcoleus vaginatus PCC 9802	1	0	0	0	0	1	0	0	0	0	1	0	0	0	0	1
2737471644	Microcoleus vaginatus PCC9802	1	0	0	0	0	1	0	0	0	0	1	0	0	0	0	1
2886472011	Microcystis aeruginosa 11-30S32	0	0	0	0	0	0	0	0	0	0	0	0	1	0	0	0
2606217223	Microcystis aeruginosa 39870, Bin_40	0	0	0	0	0	0	0	0	0	0	0	0	1	0	0	0
2831959033	Microcystis aeruginosa CHAOHU 1326	0	0	0	0	0	0	0	0	0	0	0	0	1	0	0	0
2531839658	Microcystis aeruginosa DIANCHI905	0	0	0	0	0	0	0	0	0	0	0	0	1	0	0	0
2889318300	Microcystis aeruginosa EAWAG127a	0	0	0	0	0	0	0	0	0	0	0	0	1	0	0	0
2831587555	Microcystis aeruginosa FACHB-524	0	0	0	0	0	0	0	0	0	0	0	0	1	0	0	0
2831964452	Microcystis aeruginosa FCY-26	0	0	0	0	0	0	0	0	0	0	0	0	1	0	0	0
2883435142	Microcystis aeruginosa FD4	0	0	0	0	0	0	0	0	0	0	0	0	1	0	0	0
2889343487	Microcystis aeruginosa KLA2	0	0	0	0	0	0	0	0	0	0	0	0	1	0	0	0
2887224476	Microcystis aeruginosa KW	1	0	0	0	0	0	0	1	0	0	0	0	1	0	0	0
2721755494	Microcystis aeruginosa NIES-2481	1	0	0	0	0	0	0	1	0	0	0	0	1	0	0	0
2887293432	Microcystis aeruginosa NIES-2519	1	0	0	0	0	0	0	2	0	0	0	0	1	0	0	0
2887288003	Microcystis aeruginosa NIES-2520	0	0	0	0	0	0	0	1	0	0	0	0	1	0	0	0
2886501516	Microcystis aeruginosa NIES-2521	1	0	0	0	0	0	0	1	0	0	0	0	1	0	0	0
2886981942	Microcystis aeruginosa NIES-2522	1	0	0	0	0	0	0	2	0	0	0	0	1	0	0	0
2645727547	Microcystis aeruginosa NIES-2549	1	0	0	0	0	0	0	1	0	0	0	0	1	0	0	0
2831434989	Microcystis aeruginosa NIES-298	0	0	0	0	0	0	0	0	0	0	0	0	1	0	0	0
2886914657	Microcystis aeruginosa NIES-3787	1	0	0	0	0	0	0	0	0	0	0	0	1	0	0	0
2889327446	Microcystis aeruginosa NIES-3804	1	0	0	0	0	0	0	1	0	0	0	0	1	0	0	0
2886587196	Microcystis aeruginosa NIES-3806	1	0	0	0	0	0	0	1	0	0	0	0	1	0	0	0
2889348618	Microcystis aeruginosa NIES-3807	1	0	0	0	0	0	0	1	0	0	0	0	1	0	0	0
2889338187	Microcystis aeruginosa NIES-4264	1	0	0	0	0	0	0	2	0	0	0	0	1	0	0	0
2886495932	Microcystis aeruginosa NIES-4285	0	0	0	0	0	0	0	0	0	0	0	0	1	0	0	0
2645727866	Microcystis aeruginosa NIES-44	0	0	0	0	0	0	0	0	0	0	0	0	1	0	0	0
641522640	Microcystis aeruginosa NIES-843	0	0	0	0	0	0	0	0	0	0	0	0	1	0	0	0
2831991991	Microcystis aeruginosa NIES-87	0	0	0	0	0	0	0	0	0	0	0	0	1	0	0	0
2731957844	Microcystis aeruginosa NIES-88	0	0	0	0	0	0	0	0	0	0	0	0	1	0	0	0
2585427674	Microcystis aeruginosa PCC 7005	0	0	0	0	0	0	0	0	0	0	0	0	1	0	0	0
2510917005	Microcystis aeruginosa PCC 7806	0	0	0	0	0	0	0	0	0	0	0	0	1	0	0	0
2751185885	Microcystis aeruginosa PCC 7806SL	0	0	0	0	0	0	0	0	0	0	0	0	1	0	0	0
2537562156	Microcystis aeruginosa PCC 7941	0	0	0	0	0	0	0	0	0	0	0	0	1	0	0	0
2534681687	Microcystis aeruginosa PCC 9432	0	0	0	0	0	0	0	0	0	0	0	0	1	0	0	0
2537562159	Microcystis aeruginosa PCC 9443	0	0	0	0	0	0	0	0	0	0	0	0	1	0	0	0
2534681681	Microcystis aeruginosa PCC 9701	0	0	0	0	0	0	0	0	0	0	0	0	1	0	0	0
2534681680	Microcystis aeruginosa PCC 9717	0	0	0	0	0	0	0	0	0	0	0	0	1	0	0	0
2534681685	Microcystis aeruginosa PCC 9806	0	0	0	0	0	0	0	0	0	0	0	0	1	0	0	0
2534681684	Microcystis aeruginosa PCC 9807	0	0	0	0	0	0	0	0	0	0	0	0	1	0	0	0
2534681683	Microcystis aeruginosa PCC 9808	0	0	0	0	0	0	0	0	0	0	0	0	1	0	0	0
2534681682	Microcystis aeruginosa PCC 9809	0	0	0	0	0	0	0	0	0	0	0	0	1	0	0	0
2545824749	Microcystis aeruginosa SPC777	0	0	0	0	0	0	0	0	0	0	0	0	1	0	0	0
2541047129	Microcystis aeruginosa TAIHU98	0	0	0	0	0	0	0	0	0	0	0	0	1	0	0	0
2606217221	Microcystis cf. aeruginosa/botrys 39860, Bin_40	0	0	0	0	0	0	0	0	0	0	0	0	1	0	0	0
2919968320	Microcystis elabens FACHB-917	0	0	0	0	0	0	0	0	0	0	0	0	1	0	0	0
2910165264	Microcystis flos-aquae FACHB-1344	0	0	0	0	0	0	0	0	0	0	0	0	1	0	0	0
2645727631	Microcystis panniformis FACHB-1757	0	0	0	0	0	0	0	0	0	0	0	0	1	0	0	0
2831619920	Microcystis sp. 0824	1	0	0	0	0	0	0	1	0	0	0	0	1	0	0	0
2913830367	Microcystis sp. LEGE 00066	0	0	0	0	0	0	0	0	0	0	0	0	1	0	0	0
2914356993	Microcystis sp. LEGE 08355	0	0	0	0	0	0	0	0	0	0	0	0	1	0	0	0
2791355144	Microcystis sp. MC19	1	0	0	0	0	0	0	1	0	0	0	0	1	0	0	0
2531839541	Microcystis sp. T1-4	1	0	0	0	0	0	0	1	0	0	0	0	1	0	0	0
2914471539	Microcystis viridis FACHB-1342	0	0	0	0	0	0	0	0	0	0	0	0	1	0	0	0
2837177022	Microcystis viridis NIES-102	0	0	0	0	0	0	0	0	0	0	0	0	1	0	0	0
2606217222	Microcystis wesenbergii 39862, Bin_40	0	0	0	0	0	0	0	0	0	0	0	0	1	0	0	0
2919912136	Microcystis wesenbergii FACHB-1317	0	0	0	0	0	0	0	0	0	0	0	0	1	0	0	0
2910077816	Microcystis wesenbergii FACHB-1339	0	0	0	0	0	0	0	0	0	0	0	0	1	0	0	0
2825676585	Moorea producens JHB	0	0	0	0	0	0	0	0	0	0	0	0	1	0	0	0
2630968268	Moorea producens PAL 15AUG08-1	0	0	0	0	0	0	0	0	0	0	0	0	1	0	0	0
2718217854	Moorea producens PAL-8-15-08-1	0	0	0	0	0	0	0	0	0	0	0	0	1	0	0	0
2597490276	Myxosarcina sp. GI1	1	0	1	0	1	0	0	0	0	1	0	0	1	0	0	0
2636415546	Neosynechococcus sphagnicola CAUP A 1101	0	0	0	0	0	0	0	0	0	0	0	0	0	1	0	0
2509601026	Nodosilinea nodulosa PCC 7104	1	0	0	0	1	1	0	0	1	0	0	0	1	1	0	0
2914240099	Nodosilinea sp. FACHB-13	1	0	0	0	1	1	0	0	1	0	1	0	1	0	0	0
2914543266	Nodosilinea sp. FACHB-131	1	0	0	0	1	1	0	0	1	0	1	0	1	0	0	0
2909696631	Nodosilinea sp. FACHB-141	1	0	0	0	1	1	0	0	1	0	1	0	1	0	0	0
2914139253	Nodosilinea sp. LEGE 06152	1	0	0	0	1	1	0	1	1	0	1	0	1	0	0	0
2914093931	Nodosilinea sp. LEGE 07088	1	0	0	0	0	0	0	1	1	0	0	0	1	0	0	0
2914023581	Nodosilinea sp. LEGE 07298	1	0	0	0	1	1	0	1	1	0	1	0	1	1	0	0
2887192876	Nodosilinea sp. P-1105	1	0	0	0	0	1	0	1	1	0	0	0	1	0	0	0
2914104545	Nodularia sp. LEGE 06071	0	1	0	1	0	1	0	0	1	0	0	0	0	0	1	0
2775506862	Nodularia sp. NIES-3585	0	1	0	1	0	1	0	0	0	0	0	0	0	0	1	0
639857037	Nodularia spumigena CCY9414	0	1	0	0	0	0	2	0	0	0	0	0	0	0	1	0
2744054834	Nodularia spumigena CENA596	0	1	0	1	0	0	1	0	0	0	0	0	0	0	1	0
2811995157	Nodularia spumigena UHCC 0039	0	1	0	0	0	0	2	0	0	0	0	0	0	0	1	0
2910082366	Nostoc calcicola FACHB-3891	0	1	0	1	0	1	0	0	0	0	0	0	0	0	0	1
2775506992	Nostoc carneum NIES-2107	0	1	0	1	1	1	0	0	0	0	0	0	1	0	0	0
2913877852	Nostoc cf. edaphicum LEGE 07299	0	1	0	0	1	1	0	0	0	0	0	0	0	0	0	1
2848377307	Nostoc commune HK-02 NIES-4070	0	1	0	1	1	1	0	0	1	0	0	0	0	0	1	1
2831442766	Nostoc commune NIES-4072	0	1	0	1	1	1	0	0	1	0	0	0	0	0	1	1
2788500613	Nostoc cycadae WK-1	0	1	0	1	1	1	0	0	0	0	0	0	1	2	0	0
2775506989	Nostoc flagelliforme CCNUN1	0	1	0	1	1	1	0	0	1	0	0	0	0	0	1	1
2909769103	Nostoc flagelliforme FACHB-838	0	1	0	1	1	1	0	0	0	0	0	0	0	0	1	1
2909688478	Nostoc foliaceum FACHB-393	0	1	0	1	1	1	0	0	1	0	0	0	0	0	1	1
2913882965	Nostoc linckia FACHB-104	0	1	0	1	1	1	1	0	0	0	0	0	1	1	0	0
2909855609	Nostoc linckia FACHB-391	0	1	0	1	1	1	0	0	1	0	0	0	0	0	1	1
2833620646	Nostoc linckia NIES-25	0	1	0	1	1	1	0	0	0	0	0	0	0	0	0	1
2843033039	Nostoc linckia z1	0	1	0	1	1	1	0	0	0	0	0	0	1	0	0	0
2848446166	Nostoc linckia z13	0	1	0	1	1	1	0	0	0	0	0	0	1	0	0	0
2852233000	Nostoc linckia z14	0	1	0	1	1	1	0	0	0	0	0	0	1	0	0	0
2843045665	Nostoc linckia z15	0	1	0	1	1	1	0	0	0	0	0	0	1	0	0	0
2845898585	Nostoc linckia z16	0	1	0	1	1	1	0	0	0	0	0	0	1	0	0	0
2848410898	Nostoc linckia z18	0	1	0	1	1	1	0	0	0	0	0	0	1	0	0	0
2845869039	Nostoc linckia z2	0	1	0	1	1	1	0	0	0	0	0	0	1	0	0	0
2852047057	Nostoc linckia z3	0	1	0	1	1	1	0	0	0	0	0	0	1	0	0	0
2845887725	Nostoc linckia z4	0	1	0	1	1	1	0	0	0	0	0	0	1	0	0	0
2848454782	Nostoc linckia z6	0	1	0	1	1	1	0	0	0	0	0	0	1	0	0	0
2845860650	Nostoc linckia z7	0	1	0	1	1	1	0	0	0	0	0	0	1	0	0	0
2845911424	Nostoc linckia z8	0	1	0	1	1	1	0	0	0	0	0	0	1	0	0	0
2845847289	Nostoc linckia z9	0	1	0	1	1	1	0	0	0	0	0	0	1	0	0	0
2913801568	Nostoc muscorum FACHB-395	0	1	0	1	1	1	0	0	1	0	0	0	0	0	1	1
2917601767	Nostoc paludosum FACHB-159	0	1	0	1	1	1	0	0	0	0	0	0	1	1	0	0
2913870882	Nostoc parmelioides FACHB-3921	0	1	0	1	1	1	1	0	0	0	0	0	1	0	0	0
2648501874	Nostoc piscinale CENA21	0	1	0	1	1	1	0	0	0	0	0	0	0	0	0	0
2917638907	Nostoc punctiforme FACHB-252	0	1	0	1	1	1	0	0	0	0	0	0	1	0	0	0
642555144	Nostoc punctiforme PCC 73102	0	1	0	1	1	1	0	0	1	0	0	0	0	0	1	1
2831426010	Nostoc sp. 106C	0	1	0	1	1	1	0	0	0	0	0	0	0	0	1	0
2837700758	Nostoc sp. 210A	0	1	0	1	1	1	0	0	0	0	0	0	0	0	1	1
2838873230	Nostoc sp. 213	0	1	0	1	0	1	0	0	1	0	0	0	0	0	1	2
2845878940	Nostoc sp. 232	0	1	0	1	0	1	0	0	0	0	0	0	0	1	0	1
2909709548	Nostoc sp. 2RC	0	1	0	1	1	1	0	0	0	0	0	0	1	0	0	0
2630969032	Nostoc sp. 996	0	1	0	1	1	1	0	0	0	0	0	0	0	0	2	0
2845919818	Nostoc sp. ATCC 53789	0	1	0	1	0	1	0	0	1	0	0	0	0	0	1	1
2910044232	Nostoc sp. C052	0	1	0	0	0	1	0	0	0	0	0	0	0	1	0	1
2909964680	Nostoc sp. C057	0	1	0	1	0	1	0	0	1	0	0	0	0	0	1	1
2788500609	Nostoc sp. CENA543	0	1	0	1	0	0	1	0	1	0	0	0	0	0	0	0
2909367301	Nostoc sp. FACHB-110	0	1	0	1	0	1	0	0	0	0	0	0	1	0	0	0
2909726208	Nostoc sp. FACHB-133	0	1	0	1	1	1	0	0	1	0	0	0	0	0	1	1
2909489378	Nostoc sp. FACHB-145	0	1	0	1	1	1	0	0	0	0	0	0	1	2	0	0
2913924747	Nostoc sp. FACHB-152	0	1	0	1	1	1	0	0	0	0	0	0	1	1	0	0
2909497508	Nostoc sp. FACHB-190	0	1	0	1	0	1	1	0	0	0	0	0	1	1	0	0
2909591928	Nostoc sp. FACHB-857	0	1	0	1	1	1	0	0	0	0	0	0	1	1	0	0
2917541467	Nostoc sp. FACHB-87	0	1	0	1	0	1	1	0	0	0	0	0	1	1	0	0
2909717070	Nostoc sp. FACHB-888	0	1	0	1	1	1	0	0	1	0	0	0	0	0	1	1
2909578403	Nostoc sp. FACHB-892	0	1	0	1	1	1	0	0	1	0	0	0	0	0	1	1
2909415753	Nostoc sp. FACHB-973	0	1	0	1	0	1	0	0	0	0	0	0	0	1	0	1
2909641725	Nostoc sp. HG1	0	1	0	1	1	1	0	0	2	0	0	0	0	0	1	0
2775506990	Nostoc sp. KVJ20	0	1	0	1	0	1	0	0	0	0	0	0	0	0	1	1
2913932392	Nostoc sp. LEGE 06077	0	1	0	1	1	1	0	0	0	0	0	0	1	0	0	0
2913939268	Nostoc sp. LEGE 12447	0	1	0	1	1	1	0	0	1	0	0	0	0	0	1	1
2630968269	Nostoc sp. Moss2	0	1	0	1	0	1	0	0	0	0	0	0	0	0	1	1
2630969009	Nostoc sp. Moss3	0	1	0	1	1	1	0	0	0	0	0	0	1	0	0	0
2630968271	Nostoc sp. Moss4	0	1	0	1	1	1	0	0	0	0	0	0	0	0	0	1
2630968270	Nostoc sp. Moss5	0	1	0	1	0	1	1	0	0	0	0	0	1	0	0	0
2630969011	Nostoc sp. Moss6	0	1	0	1	0	1	1	0	0	0	0	0	1	0	0	0
2788500608	Nostoc sp. N6	0	1	0	1	0	1	0	0	1	0	0	0	0	0	1	2
2837232891	Nostoc sp. NIES-2109	0	1	0	1	1	1	0	0	0	0	0	0	1	2	0	0
2775506991	Nostoc sp. NIES-2111	0	1	0	1	1	1	1	0	0	0	0	0	1	0	0	0
2671180707	Nostoc sp. NIES-3756	0	1	0	1	1	1	1	0	0	0	0	0	1	0	0	0
2775506988	Nostoc sp. NIES-4103	0	1	0	1	0	1	0	0	0	0	0	0	0	0	0	1
2886627955	Nostoc sp. PA-18-2419 JC1668	0	1	0	1	1	1	0	0	0	0	0	0	2	0	0	0
2503707008	Nostoc sp. PCC 7107	0	1	0	1	0	1	0	0	0	0	0	0	1	1	0	0
637000199	Nostoc sp. PCC 7120	0	1	0	1	1	1	1	0	0	0	0	0	1	0	0	0
2914518388	Nostoc sp. PCC 7120 = FACHB-418	0	1	0	1	1	1	1	0	0	0	0	0	1	0	0	0
2509601032	Nostoc sp. PCC 7524	0	1	0	1	1	1	1	0	1	0	0	0	1	0	0	0
2881321519	Nostoc sp. 'Peltigera malacea cyanobiont' DB3992	0	1	0	2	0	1	0	0	1	0	0	0	0	0	1	1
2848694841	Nostoc sp. RF31YmG	0	1	0	1	1	1	0	0	0	0	0	0	0	0	1	0
2849660919	Nostoc sp. T09	0	1	0	1	1	1	0	0	1	0	0	0	0	0	1	0
2909996350	Nostoc sp. TCL240-02	0	1	0	1	0	1	0	0	1	0	0	0	0	0	0	1
2917614045	Nostoc sp. TCL26-01	0	1	0	1	0	1	0	0	0	0	0	0	1	0	0	0
2914198957	Nostoc sp. UCD120	0	1	0	1	1	1	0	0	1	0	0	0	0	0	1	1
2909481292	Nostoc sp. UCD121	0	1	0	1	1	1	0	0	1	0	0	0	0	0	1	1
2913896461	Nostoc sp. UCD122	0	1	0	1	1	1	0	0	1	0	0	0	0	0	1	1
2886480684	Nostoc sp. UIC 10630	0	1	0	1	1	1	0	0	1	0	0	0	0	0	1	1
2841035561	Nostoc sphaeroides Kutzing En	0	1	0	1	1	1	0	0	1	0	0	0	0	0	1	1
2909780346	Nostoc spongiaeforme FACHB-130	0	1	0	1	0	1	0	0	0	0	0	0	1	1	0	0
2758568003	Nostocales cyanobacterium HT-58-2	0	1	0	1	1	1	1	0	0	0	0	0	0	0	0	0
2913861700	Nostocales cyanobacterium LEGE 11386	0	1	0	0	1	1	1	0	1	0	0	0	0	0	1	0
2913844669	Nostocales cyanobacterium LEGE 12452	0	1	0	1	1	1	0	0	0	0	0	0	0	0	1	1
2917558857	Oculatella sp. FACHB-28	1	0	1	1	0	1	0	0	0	0	0	0	1	0	0	1
2914436621	Oculatella sp. LEGE 06141	1	0	0	1	1	1	0	0	0	0	0	0	0	0	0	1
2831758409	Okeania hirsuta PAB10Feb10-1	0	0	0	0	0	0	1	0	0	0	0	0	1	0	0	0
2889001452	Okeania hirsuta PAP21Jun06-1	0	0	0	0	0	0	1	0	0	0	0	0	1	0	0	0
2509276028	Oscillatoria acuminata PCC 6304	1	0	0	0	0	1	0	0	0	0	0	0	0	0	0	0
2503982035	Oscillatoria nigro-viridis PCC 7112	1	0	0	0	0	1	0	0	0	0	1	0	0	0	0	1
2721755986	Oscillatoria sp. 01	0	0	0	0	0	0	0	0	0	0	0	0	1	0	0	0
2721755987	Oscillatoria sp. 08	0	0	0	0	0	0	0	0	0	0	0	0	1	0	0	0
2909541658	Oscillatoria sp. FACHB-1406	0	0	0	0	0	0	0	0	0	1	0	0	2	0	0	0
2909702043	Oscillatoria sp. FACHB-1407	1	0	0	1	1	0	0	0	1	0	0	0	0	0	0	0
2786546746	Oscillatoriales cyanobacterium CG2_30_40_61	0	0	0	0	0	0	0	0	0	0	0	0	1	0	0	0
2786546745	Oscillatoriales cyanobacterium CG2_30_44_21	0	0	0	0	0	0	0	0	0	0	0	0	1	0	0	0
2510065010	Oscillatoriales cyanobacterium JSC-12	1	0	0	0	0	0	1	0	0	0	0	0	0	0	0	0
2914410037	Oscillatoriales cyanobacterium LEGE 11467	1	0	0	0	0	0	0	0	0	0	0	0	1	0	0	0
2585428050	Phormidesmis priestleyi ANA GFM	1	0	1	0	1	0	0	1	0	0	0	0	1	0	0	0
2608642203	Phormidesmis priestleyi ANA GFM (version 2)	1	0	1	0	1	0	0	1	0	0	0	0	1	0	0	0
2802429464	Phormidesmis priestleyi ULC007	1	0	0	1	0	1	0	0	0	0	0	0	1	0	0	0
2627853604	Phormidesmis sp. BC1401	1	0	0	1	0	1	0	0	1	0	0	0	1	0	0	0
2935505774	Phormidium sp. AB48	0	0	0	0	0	0	0	0	0	0	0	0	1	0	0	0
2917633114	Phormidium sp. FACHB-1136	0	0	1	0	0	0	0	1	0	0	0	0	1	0	0	0
2910170622	Phormidium sp. FACHB-592	1	0	1	1	0	1	0	0	0	0	0	0	1	0	0	0
2920022140	Phormidium sp. FACHB-77	1	0	0	0	1	1	0	0	1	0	1	0	1	0	0	0
2831463640	Phormidium sp. HE10JO	0	0	0	0	0	0	0	1	0	0	0	0	1	0	0	0
2914313095	Phormidium sp. LEGE 05292	1	0	0	0	0	1	1	0	0	0	1	0	0	0	0	0
2585428053	Phormidium sp. OSCR GFM	0	0	0	0	0	0	0	1	0	0	0	0	1	0	0	0
2608642208	Phormidium sp. OSCR GFM (version 2)	0	0	0	0	0	0	0	1	0	0	0	0	1	0	0	0
2910159883	Phormidium tenue FACHB-1052	1	0	0	0	0	1	0	0	1	0	0	0	1	0	0	0
2744054668	Phormidium willei BDU 130791	0	0	0	0	0	0	0	1	0	0	0	0	1	0	0	0
2909929793	Planktothricoides sp. FACHB-1261	0	0	0	0	0	0	0	0	0	0	0	0	1	0	0	0
2909811262	Planktothricoides sp. FACHB-1370	0	0	0	0	0	0	0	0	0	0	0	0	1	0	0	0
2636416084	Planktothricoides sp. SR001	0	0	0	0	0	0	0	0	0	0	0	0	1	0	0	0
2833584432	Planktothrix agardhii NIES-204	0	0	0	0	0	0	0	0	0	0	0	0	1	0	0	0
2503242000	Planktothrix agardhii NIVA-CYA 126/8	0	0	0	0	0	0	0	0	0	0	0	0	1	0	0	0
2506381000	Planktothrix agardhii NIVA-CYA 15	0	0	0	0	0	0	0	0	0	0	0	0	1	0	0	0
2506381012	Planktothrix agardhii NIVA-CYA 34	0	0	0	0	0	0	0	0	0	0	0	0	1	0	0	0
2523533592	Planktothrix agardhii NIVA-CYA 56/3	0	0	0	0	0	0	0	0	0	0	0	0	1	0	0	0
2600254967	Planktothrix mougeotii NIVA-CYA 405	0	0	0	0	0	0	0	0	0	0	0	0	1	0	0	0
2505679099	Planktothrix NIVA-CYA405	0	0	0	0	0	0	0	0	0	0	0	0	1	0	0	0
2791355021	Planktothrix paucivesiculata PCC 9631	0	0	0	0	0	0	0	0	0	0	0	0	1	0	0	0
2505679100	Planktothrix prolifica NIVA-CYA 406	0	0	0	0	0	0	0	0	0	0	0	0	1	0	0	0
2512875029	Planktothrix prolifica NIVA-CYA 540	0	0	0	0	0	0	0	0	0	0	0	0	1	0	0	0
2506381013	Planktothrix prolifica NIVA-CYA 98	0	0	0	0	0	0	0	0	0	0	0	0	1	0	0	0
2602041655	Planktothrix rubescens NIVA-CYA 407	0	0	0	0	0	0	0	0	0	0	0	0	1	0	0	0
2791355023	Planktothrix serta PCC 8927	1	0	0	0	0	0	0	0	0	1	0	0	0	0	0	0
2506381002	Planktothrix sp. 585	0	0	0	0	0	0	0	0	0	0	0	0	1	0	0	0
2909947601	Planktothrix sp. FACHB-1365	0	0	0	0	0	0	0	0	0	1	0	0	1	0	0	0
2920010839	Planktothrix sp. FACHB-1375	1	0	0	0	0	1	1	0	0	0	1	0	0	1	0	0
2523533593	Planktothrix sp. NIVA-CYA407	0	0	0	0	0	0	0	0	0	0	0	0	1	0	0	0
2831592450	Planktothrix sp. PCC 11201	0	0	0	0	0	0	0	0	0	0	0	0	1	0	0	0
2507262029	Planktothrix sp. st147	0	0	0	0	0	0	0	0	0	0	0	0	1	0	0	0
2791355022	Planktothrix tepida PCC 9214	0	0	0	0	0	0	0	0	0	1	0	0	1	0	0	0
2914397844	Plectonema cf. radiosum LEGE 06105	1	0	0	1	1	0	1	0	0	0	0	0	0	0	1	0
2509276061	Pleurocapsa minor PCC 7327	1	0	0	0	0	0	1	1	0	1	0	0	0	1	0	1
2788500296	Pleurocapsa sp. CCALA 161	1	0	0	0	0	0	0	0	0	1	0	0	1	2	0	1
2509601013	Pleurocapsa sp. PCC 7319	0	0	0	0	0	0	0	0	0	0	0	0	3	0	0	0
2914362391	Pleurocapsales cyanobacterium LEGE 06147	1	0	0	0	1	1	1	0	0	1	0	0	0	1	0	2
2913837954	Pleurocapsales cyanobacterium LEGE 10410	1	0	1	0	0	0	0	0	0	1	0	0	3	0	0	0
2504557005	Pseudanabaena biceps PCC 7429	0	0	0	0	0	0	0	0	0	0	0	0	1	0	0	0
2887083383	Pseudanabaena sp. ABRG5-3	0	0	0	0	0	0	0	0	0	0	0	0	1	0	0	0
2909660780	Pseudanabaena sp. FACHB-1050	0	0	0	0	0	0	0	0	0	0	0	0	1	0	0	0
2909891035	Pseudanabaena sp. FACHB-1277	0	0	0	0	0	0	0	0	0	0	0	0	1	0	0	0
2909758589	Pseudanabaena sp. FACHB-1998	0	0	0	0	0	0	0	0	0	0	0	0	1	0	0	0
2910123500	Pseudanabaena sp. FACHB-2040	1	0	1	0	1	1	0	0	0	0	1	0	1	0	0	0
2909444297	Pseudanabaena sp. FACHB-723	0	0	0	0	0	0	0	0	0	0	0	0	1	0	0	0
2506783054	Pseudanabaena sp. PCC 6802	0	0	0	0	0	0	0	0	0	0	0	0	1	0	0	0
2504643012	Pseudanabaena sp. PCC 7367	0	1	0	0	0	0	0	1	0	0	0	0	1	0	0	0
2740892533	Pseudanabaena sp. Roaring Creek	0	0	0	0	0	0	0	0	0	0	0	0	1	0	0	0
2883278844	Pseudanabaena sp. SR411	0	0	0	0	0	0	0	0	0	0	0	0	1	0	0	0
2887102284	Pseudanabaena sp. UWO310	0	0	0	0	0	0	0	0	0	0	0	0	1	0	0	0
2914030643	Pseudanabaena sp. UWO311	0	0	0	0	0	0	0	0	0	0	0	0	1	0	0	0
2914368804	Pseudanabaenaceae cyanobacterium LEGE 13415	1	0	0	1	1	1	1	0	1	0	0	0	0	0	0	0
647000303	Raphidiopsis brookii D9	0	0	0	0	0	0	0	0	0	0	0	0	1	0	0	0
2919888281	Richelia sinica FACHB-800	0	1	0	1	0	0	1	0	1	0	0	0	0	0	0	0
643348535	Rippkaea orientalis PCC 8801	1	0	0	0	0	0	0	1	0	0	0	0	0	0	0	0
644736348	Rippkaea orientalis PCC 8802	1	0	0	0	0	0	0	1	0	0	0	0	0	0	0	0
2510065008	Rivularia sp. PCC 7116	1	0	0	1	0	0	1	0	0	0	0	0	0	0	1	1
2917549083	Romeria aff. gracilis LEGE 07310	0	0	0	0	1	0	0	0	0	0	1	0	1	0	0	0
2627853560	Roseofilum sp. Guam_bin12	0	0	0	0	0	0	0	0	0	0	0	0	1	0	0	0
2524023186	Rubidibacter lacunae KORDI 51-2	0	0	0	0	0	0	0	0	0	0	0	0	1	0	0	0
2806310608	Rubidibacter sp. SB-MAG 54	0	0	0	0	0	0	0	0	0	0	0	0	1	0	0	0
2551306141	Scytonema hofmanni PCC 7110	0	1	0	1	1	1	0	0	0	0	0	0	0	0	1	0
2507262016	Scytonema hofmanni UTEX 2349	0	1	0	1	0	1	0	0	1	0	0	0	0	0	1	0
2910132213	Scytonema hofmannii FACHB-248	0	1	0	1	0	1	0	0	1	0	0	0	0	0	1	0
2648501120	Scytonema millei VB511283	1	0	0	1	1	1	0	0	1	0	0	0	0	1	1	0
2802429304	Scytonema sp. NIES-2130	0	1	0	1	1	1	1	0	1	0	0	0	0	1	1	0
2645727633	Scytonema tolypothrichoides VB-61278	0	1	0	1	1	1	0	0	0	1	0	0	0	0	1	0
2728369585	Sphaerospermopsis aphanizomenoides BCCUSP55	0	1	0	1	0	1	0	0	0	0	0	0	1	0	0	0
2775506855	Sphaerospermopsis kisseleviana NIES-73	0	1	0	0	0	0	1	0	0	0	0	0	0	0	0	0
2887186900	Sphaerospermopsis reniformis NIES-1949	0	1	0	0	0	0	1	0	0	0	0	0	0	0	0	0
2909535685	Sphaerospermopsis sp. FACHB-1094	0	1	0	0	0	0	1	0	0	0	0	0	0	0	0	0
2914492016	Sphaerospermopsis sp. FACHB-1194	0	1	0	0	0	0	1	0	0	0	0	0	0	0	0	0
2914391228	Sphaerospermopsis sp. LEGE 00249	0	1	0	0	0	0	1	0	0	0	0	0	0	0	0	0
2914329688	Sphaerospermopsis sp. LEGE 08334	0	1	0	0	0	0	1	0	0	0	0	0	0	0	0	0
2506520014	Spirulina major PCC 6313	0	0	0	0	0	0	0	0	0	0	0	0	1	0	0	0
2506520011	Spirulina subsalsa PCC 9445	1	0	0	0	0	0	0	1	0	0	0	0	1	0	0	0
2503754019	Stanieria cyanosphaera PCC 7437	1	0	1	0	0	0	0	0	0	1	0	0	1	0	0	0
2775506853	Stanieria sp. NIES-3757	1	0	1	0	0	0	0	0	0	1	0	0	1	1	0	0
2788500495	Stenomitos frigidus ULC18	1	0	0	0	0	1	0	0	0	0	0	0	1	0	0	0
2883099579	Synechococcus lacustris Tous	0	0	0	0	0	0	0	0	0	0	0	0	1	0	0	0
2775507028	Synechococcus lividus PCC 6715	1	0	0	0	0	0	0	1	0	0	0	0	0	0	0	0
2831559763	Synechococcus sp. 1G10	0	0	0	0	0	0	0	0	0	0	0	0	1	0	0	0
2708742468	Synechococcus sp. 7002	0	0	0	0	0	0	0	0	0	0	0	0	1	0	0	0
2834131510	Synechococcus sp. 8F6	0	0	0	0	0	0	0	0	0	0	0	0	1	0	0	0
2806310490	Synechococcus sp. Ace-Pa	0	0	0	0	0	0	0	0	0	0	0	0	2	0	0	0
2886836442	Synechococcus sp. AG-916-O11	0	0	0	0	0	0	0	0	0	0	0	0	1	0	0	0
2791355171	Synechococcus sp. ARS1019	0	0	0	0	0	0	0	0	0	0	0	0	1	0	0	0
639857006	Synechococcus sp. BL107	0	0	0	0	0	0	0	0	0	0	0	0	1	0	0	0
2838880839	Synechococcus sp. BO 8801	0	0	0	0	0	0	0	0	0	0	0	0	1	0	0	0
2883266032	Synechococcus sp. BS55D	0	0	0	0	0	0	0	0	0	0	0	0	1	0	0	0
2889359155	Synechococcus sp. BS56D	0	0	0	0	0	0	0	0	0	0	0	0	1	0	0	0
649990022	Synechococcus sp. CB0101 GCA_000179235.1	0	0	0	0	0	0	0	0	0	0	0	0	1	0	0	0
649990023	Synechococcus sp. CB0205	0	0	0	0	0	0	0	0	0	0	0	0	1	0	0	0
637000309	Synechococcus sp. CC9311	0	0	0	0	0	0	0	0	0	0	0	0	1	0	0	0
637000311	Synechococcus sp. CC9902	0	0	0	0	0	0	0	0	0	0	0	0	1	0	0	0
2909953502	Synechococcus sp. FACHB-909	0	0	0	0	0	0	0	0	0	0	0	0	1	0	0	0
2636415834	Synechococcus sp. GFB01	0	0	0	0	0	0	0	0	0	0	0	0	1	0	0	0
2889367620	Synechococcus sp. HB1133	0	0	0	0	0	0	0	0	0	0	0	0	1	0	0	0
2910016530	Synechococcus sp. HK01-R	0	0	0	0	0	0	0	0	0	0	0	0	1	0	0	0
2507262011	Synechococcus sp. KORDI-49	0	0	0	0	0	0	0	0	0	0	0	0	1	0	0	0
2910035859	Synechococcus sp. LTW-R	0	0	0	0	0	0	0	0	0	0	0	0	1	0	0	0
2836999578	Synechococcus sp. MW101C3	0	0	0	0	0	0	0	0	0	0	0	0	1	0	0	0
2775507027	Synechococcus sp. NIES-970	0	0	0	0	0	0	0	0	0	0	0	0	1	0	0	0
2585428034	Synechococcus sp. NKBG 042902	0	0	0	0	0	0	0	0	0	0	0	0	1	0	0	0
2579778681	Synechococcus sp. NKBG15041c	0	0	0	0	0	0	0	0	0	0	0	0	1	0	0	0
2778261363	Synechococcus sp. NP17	0	0	0	0	0	0	0	0	0	0	0	0	1	0	0	0
2708742537	Synechococcus sp. OG1	0	0	0	0	0	0	0	0	0	0	0	0	1	0	0	0
2883373824	Synechococcus sp. PCC 11901	0	0	0	0	0	0	0	0	0	0	0	0	1	0	0	0
2509276030	Synechococcus sp. PCC 6312	0	0	0	0	0	0	0	0	0	0	0	0	1	0	0	0
641522654	Synechococcus sp. PCC 7002	0	0	0	0	0	0	0	0	0	0	0	0	1	0	0	0
2504643000	Synechococcus sp. PCC 7003	0	0	0	0	0	0	0	0	0	0	0	0	1	0	0	0
2504643001	Synechococcus sp. PCC 7117	0	0	0	0	0	0	0	0	0	0	0	0	1	0	0	0
2504643003	Synechococcus sp. PCC 73109	0	0	0	0	0	0	0	0	0	0	0	0	1	0	0	0
647533236	Synechococcus sp. PCC 7335	1	0	1	0	0	0	0	1	0	0	0	0	3	0	0	0
2508501041	Synechococcus sp. PCC 7502	0	0	0	0	0	0	0	0	0	0	0	0	0	0	0	1
2504643002	Synechococcus sp. PCC 8807	0	0	0	0	0	0	0	0	0	0	0	0	1	0	0	0
640427148	Synechococcus sp. RCC307	0	0	0	0	0	0	0	0	0	0	0	0	1	0	0	0
2910066838	Synechococcus sp. ROS8604	0	0	0	0	0	0	0	0	0	0	0	0	1	0	0	0
638341213	Synechococcus sp. RS9917	0	0	0	0	0	0	0	0	0	0	0	0	1	0	0	0
2883207248	Synechococcus sp. RSCCF101	0	0	0	0	0	0	0	0	0	0	0	0	1	0	0	0
2910013374	Synechococcus sp. SYN20	0	0	0	0	0	0	0	0	0	0	0	0	1	0	0	0
2718218441	Synechococcus sp. SynAce01	0	0	0	0	0	0	0	0	0	0	0	0	2	0	0	0
2886493149	Synechococcus sp. UW69	0	0	0	0	0	0	0	0	0	0	0	0	1	0	0	0
2507262052	Synechococcus sp. WH 8016	0	0	0	0	0	0	0	0	0	0	0	0	1	0	0	0
2645727663	Synechococcus sp. WH 8020	0	0	0	0	0	0	0	0	0	0	0	0	1	0	0	0
2837243552	Synechococcus sp. WH 8101	0	0	0	0	0	0	0	0	0	0	0	0	1	0	0	0
2687453380	Synechococcus sp. WH 8103 WH8103	0	0	0	0	0	0	0	0	0	0	0	0	1	0	0	0
638341214	Synechococcus sp. WH5701	0	0	0	0	0	0	0	0	0	0	0	0	2	0	0	0
640427149	Synechococcus sp. WH7803	0	0	0	0	0	0	0	0	0	0	0	0	1	0	0	0
638341215	Synechococcus sp. WH7805	0	0	0	0	0	0	0	0	0	0	0	0	1	0	0	0
637000314	Synechococcus sp. WH8102	0	0	0	0	0	0	0	0	0	0	0	0	1	0	0	0
2913852509	Synechocystis salina LEGE 00031	0	0	0	0	0	0	0	0	0	0	0	0	1	0	0	0
2914100613	Synechocystis salina LEGE 00041	0	0	0	0	0	0	0	0	0	0	0	0	1	0	0	0
2914335106	Synechocystis salina LEGE 06099	0	0	0	0	0	0	0	0	0	0	0	0	1	0	0	0
2914035667	Synechocystis salina LEGE 06155	0	0	0	0	0	0	0	0	0	0	0	0	1	0	0	0
2909829363	Synechocystis sp. FACHB-383	0	0	0	0	0	0	0	0	0	0	0	0	1	0	0	0
2919932697	Synechocystis sp. FACHB-898	0	0	0	0	0	0	0	0	0	0	0	0	1	0	0	0
2910104223	Synechocystis sp. FACHB-908	0	0	0	0	0	0	0	0	0	0	0	0	1	0	0	0
2909385362	Synechocystis sp. FACHB-929	0	0	0	0	0	0	0	0	0	0	0	0	1	0	0	0
651053076	Synechocystis sp. GT-S, PCC 6803	0	0	0	0	0	0	0	0	0	0	0	0	1	0	0	0
2834893250	Synechocystis sp. IPPAS B-1465	0	0	0	0	0	0	0	0	0	0	0	0	1	0	0	0
2914325512	Synechocystis sp. LEGE 06083	0	0	0	0	0	0	0	0	0	0	0	0	1	0	0	0
2808606688	Synechocystis sp. PCC 6714	0	0	0	0	0	0	0	0	0	0	0	0	1	0	0	0
637000315	Synechocystis sp. PCC 6803	0	0	0	0	0	0	0	0	0	0	0	0	1	0	0	0
2513237196	Synechocystis sp. PCC 6803 GT-I	0	0	0	0	0	0	0	0	0	0	0	0	1	0	0	0
2687453425	Synechocystis sp. PCC 6803 PCC6803	0	0	0	0	0	0	0	0	0	0	0	0	1	0	0	0
2513237195	Synechocystis sp. PCC 6803 PCC-N	0	0	0	0	0	0	0	0	0	0	0	0	1	0	0	0
2524023216	Synechocystis sp. PCC 6803 PCC-P	0	0	0	0	0	0	0	0	0	0	0	0	1	0	0	0
2517572074	Synechocystis sp. PCC 7509	1	0	0	1	1	1	0	0	0	0	0	0	0	2	1	0
637000320	Thermosynechococcus elongatus BP-1	1	0	0	0	0	0	0	1	0	0	0	0	0	0	0	0
2833578469	Thermosynechococcus elongatus PKUAC-SCTE542	1	0	0	0	0	0	0	1	0	0	0	0	0	0	0	0
2883178793	Thermosynechococcus sp. CL-1	1	0	0	0	0	0	0	1	0	0	0	0	0	0	0	0
2597489959	Thermosynechococcus sp. NK55a	1	0	0	0	0	0	0	1	0	0	0	0	0	0	0	0
2837246461	Thermosynechococcus vulcanus NIES-2134	1	0	0	0	0	0	0	1	0	0	0	0	0	0	0	0
2617271247	Tolypothrix bouteillei Iicb1	0	1	0	1	1	1	0	0	1	0	0	0	0	1	1	0
2636415724	Tolypothrix campylonemoides VB511288	0	1	0	1	1	1	1	0	1	0	0	0	0	0	1	0
2917571611	Tolypothrix sp. FACHB-123	0	1	0	1	1	1	1	0	1	1	0	0	1	1	0	0
2917578966	Tolypothrix sp. LEGE 11397	0	1	0	1	1	1	0	0	0	0	0	0	1	1	0	0
2775506872	Tolypothrix sp. NIES-4075	0	1	0	1	1	1	0	0	2	0	0	0	0	0	1	0
2501533201	Tolypothrix sp. PCC 7601	0	1	0	1	1	1	0	0	0	0	0	0	1	1	0	0
2883284429	Tolypothrix sp. PCC 7910	0	1	0	1	1	1	1	0	0	0	0	0	0	0	0	0
2775506875	Tolypothrix tenuis PCC 7101 NIES-37	0	1	0	1	1	1	0	0	0	0	0	0	1	1	0	0
2909908154	Trichocoleus sp. FACHB-262	1	0	1	1	0	1	0	0	1	0	0	0	1	0	0	0
2909600524	Trichocoleus sp. FACHB-40	1	0	0	0	1	1	0	0	1	0	1	0	0	0	0	1
2920004584	Trichocoleus sp. FACHB-46	1	0	1	1	0	1	0	0	1	0	0	0	1	0	0	0
2909842179	Trichocoleus sp. FACHB-591	1	0	1	1	0	1	0	0	1	0	0	0	1	0	0	0
2910177317	Trichocoleus sp. FACHB-6	1	0	0	0	1	1	0	0	1	0	1	0	0	0	0	1
2919978586	Trichocoleus sp. FACHB-69	1	0	0	0	1	1	0	0	1	0	1	0	0	0	0	1
2909734344	Trichocoleus sp. FACHB-832	1	0	0	0	1	1	0	0	1	0	1	0	0	0	0	1
2909429755	Trichocoleus sp. FACHB-90	1	0	0	0	1	1	0	0	1	0	1	0	0	0	0	1
648028001	Trichormus azollae 0708	0	1	0	1	0	1	1	0	0	0	0	0	0	0	1	0
2886717416	Trichormus sp. NMC-1	0	1	0	0	0	1	1	0	0	0	0	0	0	0	1	0
2883181452	Trichormus variabilis 0441	0	1	0	1	0	1	1	0	0	0	0	0	1	0	0	0
2910117387	Trichormus variabilis FACHB-319	0	1	0	1	0	1	1	0	0	0	0	0	1	0	0	0
2802429289	Trichormus variabilis NIES-23	0	1	0	1	1	1	1	0	0	0	0	0	1	0	0	0
2881493903	Trichormus variabilis SAG 1403-4b	0	1	0	0	0	1	1	0	0	0	0	0	0	0	1	0
2886709151	Tychonema bourrellyi FEM_GT703	0	0	0	0	0	0	0	0	0	0	0	0	0	0	0	1
2917535239	Tychonema sp. LEGE 07199	1	0	0	0	0	1	0	0	0	0	1	0	0	0	0	1
2914114882	Tychonema sp. LEGE 07203	1	0	0	0	0	1	0	0	0	0	1	0	0	0	0	1
2883218147	Unclassified cyanobacterium sp. CCP2	1	0	0	1	1	0	0	0	0	0	0	0	1	0	0	0
2883244752	Unclassified cyanobacterium sp. CCP3	1	0	0	0	1	1	0	1	1	0	1	0	0	0	0	0
2883238123	Unclassified cyanobacterium sp. CCP4	1	0	0	0	1	1	0	1	1	0	1	0	1	0	0	0
2883231465	Unclassified cyanobacterium sp. CCT1	1	0	0	0	1	1	0	1	1	0	1	0	1	0	0	0
2883225017	Unclassified cyanobacterium sp. Phorm 6	1	0	0	0	0	2	0	0	0	0	0	0	0	0	0	1
2770939411	unclassified Oxyphotobacteria Obs5_genome_082 Obs5_genome_082	0	1	0	0	0	0	2	0	0	0	0	0	0	0	0	0
2770939417	unclassified Synechococcales Obs5_genome_088 Obs5_genome_088	1	0	0	0	0	0	0	2	0	0	0	0	0	0	0	0
2716884617	Uncultured Synechococcus sp. AG-673-B08	0	0	0	0	0	0	0	0	0	0	0	0	1	0	0	0
2716884671	Uncultured Synechococcus sp. AG-679-C18	0	0	0	0	0	0	0	0	0	0	0	0	1	0	0	0
2716884626	Uncultured Synechococcus sp. AG-683-A03	0	0	0	0	0	0	0	0	0	0	0	0	1	0	0	0
2716884628	Uncultured Synechococcus sp. AG-683-C23	0	0	0	0	0	0	0	0	0	0	0	0	1	0	0	0
2716884630	Uncultured Synechococcus sp. AG-686-A03	0	0	0	0	0	0	0	0	0	0	0	0	1	0	0	0
2716884678	Uncultured Synechococcus sp. AG-686-C23	0	0	0	0	0	0	0	0	0	0	0	0	1	0	0	0
2716884680	Uncultured Synechococcus sp. AG-686-F08	0	0	0	0	0	0	0	0	0	0	0	0	1	0	0	0
2831889438	Vulcanococcus limneticus LL	0	0	0	0	0	0	0	0	0	0	0	0	1	0	0	0
2529292565	Westiella intricata UH HT-29-1	0	1	0	1	0	0	1	0	0	0	0	0	1	0	0	0
2887272113	Westiellopsis prolifica IICB1	0	1	0	1	0	0	1	0	0	0	0	0	1	0	0	0
2508501034	Xenococcus sp. PCC 7305	1	0	0	0	0	0	0	1	0	0	0	0	0	0	0	0

## Sheet: Table S2
Strain / Plasmid	Relevant characteristics	Antibiotic Resistance	Reference
E. coli strains
DH5a	Cloning strain	Nx	Invitrogen, Carlsbad, CA
DH5aMCR	Cloning strain	Nx	Invitrogen, Carlsbad, CA
BL21(DE3)	Expression strain		Invitrogen, Carlsbad, CA
Plasmids
pCDFDuet-1	E. coli expression vector.	SmSp	Novagene, Darmstadt, Germany
pCDF-all4941-Ctag	HCP4 of Anabaena sp. PCC 7120 cloned with C-terminal HisTag in pCDFDuet-1.	SmSp	Lopez Igual et al., 2016
pDS52	A region containing asequence coding for 10x HIS tag digested from pSL47a using NdeI-BamHI cloned in pSL63 digested with NdeI-BglII.	SmSp	This study
pDS56	PCR fragment of CCP1 from Spirulina subsalsa PCC 9445 (Spi9445_2287) amplified with SL470-SL471 cloned in pJET1.2-blunt.	Ap	This study
pDS59	PCR fragment of HCP5 from Spirulina subsalsa PCC 9445 (Spi9445_2287) amplified with SL468-SL469 cloned in pJET1.2-blunt.	Ap	This study
pDS61	HCP5 without stop codon was digested from pDS59 with NcoI-BamHI, cloned in pDS52 digested with the same enzymes.	SmSp	This study
pDS66	CCP1 digested from pDS56 using NdeI-XhoI, cloned in pET28a digested with the same enzymes, adding 6x N-terminal HIS tag.	Km	This study
pEP4	OCP1 of Synechocystis sp. PCC6803 (slr1963) cloned with 6x C-terminal HIS tag in pCDFDuet-1.	SmSp	Dominguez Martin et al., 2022
pET28a	E. coli expression vector.	Km	Novagene, Darmstadt, Germany
pJET1.2-blunt	Cloning vector for blunt PCR products	Ap	Thermo Fisher, Waltham, MA
pK18	Cloning vector, Kmr version of pUC18	Km	Pridmore, 1987
pMB10	OCP1 of Anabaena sp. PCC 7120 (all3149) was PCR-amplified using SL593-SL595 primers, digested with NcoI-XhoI and cloned in pET28a digested with the same enzymes, adding C-terminal HisTag.	Km	This study
pSL40	pK18 digested with BglII, blunted and re-ligated, for removal for BglII recognition site.	Km	This study
pSL47a	gBLOCK of apcA promoter with HisTag and StrepTag and T7 terminator cloned in pJET1.2-blunt.	Ap	Lechno-Yossef et al., 2020
pSL63	A version of pCDFDuet-1 containing sequence coding StrepII tag downstream of BamHI.	SmSp	Lechno-Yossef et al., 2020
Oligonucleotides
SL468	catATGACTTACACCACAACTTCTC	Spi9445-HCP5-F
SL469	ctcgagCTAggatccGGCGAGAGGATCAACTC	Spi9445-HCP5-R
SL470	catATGGTTTTTTCCCGGCCTTC	Spi9445-CCP1-F
SL471	ctcgagCTAggatccACGGCGCAAAGTTAGCAG	Spi9445-CCP1-R
SL593	ggtaCCATGGgtGCTAGCGCAATTACTATCGATTCCG	AnOCP1-F
SL595	gtcgacttactcgagGCGAACCAAGTTCAAAAGTTC	AnOCP1-R
